# Supplementary material for: Two new species of cricket genus Anaxiphomorpha Gorochov, 1987 (Orthoptera, Trigonidiidae, Trigonidiinae) in China
Source: Zookeys. 2021 Nov 29;1073:13–20. doi: 10.3897/zookeys.1073.75598 (PMC8648681; doi:10.3897/zookeys.1073.75598)
Supplement: XML Treatment for Anaxiphomorpha [file zookeys.1073.75598-treatment1.xml]

<!DOCTYPE tp:taxon-treatment
  PUBLIC "-//TaxonX//DTD Taxonomic Treatment Publishing DTD v0 20100105//EN" "tax-treatment-NSO.dtd">
<tp:taxon-treatment xmlns:tp="http://www.plazi.org/taxpub"><tp:treatment-meta><kwd-group><label>Taxon classification</label><kwd>
              <named-content content-type="kingdom">Animalia</named-content>
            </kwd><kwd>
              <named-content content-type="order">Orthoptera</named-content>
            </kwd><kwd>
              <named-content content-type="family">Gryllidae</named-content>
            </kwd></kwd-group><mixed-citation publication-type="journal"><person-group><name><surname>He</surname><given-names>Zhi Xin</given-names></name><name><surname>Ma</surname><given-names>Li Bin</given-names></name></person-group><article-title>Two new species of cricket genus <italic><tp:taxon-name><tp:taxon-name-part taxon-name-part-type="genus" reg="Anaxiphomorpha">Anaxiphomorpha</tp:taxon-name-part></tp:taxon-name></italic> Gorochov, 1987 (<tp:taxon-name><tp:taxon-name-part taxon-name-part-type="order">Orthoptera</tp:taxon-name-part></tp:taxon-name>, <tp:taxon-name><tp:taxon-name-part taxon-name-part-type="family">Trigonidiidae</tp:taxon-name-part></tp:taxon-name>, <tp:taxon-name><tp:taxon-name-part taxon-name-part-type="subfamily">Trigonidiinae</tp:taxon-name-part></tp:taxon-name>) in China</article-title><source>Zookeys</source><day>29</day><month>11</month><year>2021</year><volume>1073</volume><fpage>13</fpage><lpage>20</lpage><pub-id pub-id-type="doi">10.3897/zookeys.1073.75598</pub-id></mixed-citation></tp:treatment-meta><tp:nomenclature><label>Genus</label><tp:taxon-name>
            <object-id xmlns:xlink="http://www.w3.org/1999/xlink" content-type="arpha" xlink:type="simple">8374FB5F-8FE4-5CDD-BF28-6E59F3CBD83D</object-id>
            <tp:taxon-name-part taxon-name-part-type="genus" reg="Anaxiphomorpha">Anaxiphomorpha</tp:taxon-name-part>
          </tp:taxon-name><tp:taxon-authority>Gorochov, 1987</tp:taxon-authority></tp:nomenclature><tp:treatment-sec sec-type="type species" id="SECID0EFFAC"><title>Type species.</title><p><italic><tp:taxon-name><tp:taxon-name-part taxon-name-part-type="genus" reg="Anaxiphomorpha">Anaxiphomorpha</tp:taxon-name-part><tp:taxon-name-part taxon-name-part-type="species" reg="brachyapodemalis">brachyapodemalis</tp:taxon-name-part></tp:taxon-name></italic> Gorochov, 1987</p></tp:treatment-sec></tp:taxon-treatment>
