# Supplementary material for: Two new species of cricket genus Anaxiphomorpha Gorochov, 1987 (Orthoptera, Trigonidiidae, Trigonidiinae) in China
Source: Zookeys. 2021 Nov 29;1073:13–20. doi: 10.3897/zookeys.1073.75598 (PMC8648681; doi:10.3897/zookeys.1073.75598)
Supplement: XML Treatment for Anaxiphomorpha nonggangensis [file zookeys.1073.75598-treatment2.xml]

<!DOCTYPE tp:taxon-treatment
  PUBLIC "-//TaxonX//DTD Taxonomic Treatment Publishing DTD v0 20100105//EN" "tax-treatment-NSO.dtd">
<tp:taxon-treatment xmlns:tp="http://www.plazi.org/taxpub"><tp:treatment-meta><kwd-group><label>Taxon classification</label><kwd>
              <named-content content-type="kingdom">Animalia</named-content>
            </kwd><kwd>
              <named-content content-type="order">Orthoptera</named-content>
            </kwd><kwd>
              <named-content content-type="family">Gryllidae</named-content>
            </kwd></kwd-group><mixed-citation publication-type="journal"><person-group><name><surname>He</surname><given-names>Zhi Xin</given-names></name><name><surname>Ma</surname><given-names>Li Bin</given-names></name></person-group><article-title>Two new species of cricket genus <italic><tp:taxon-name><tp:taxon-name-part taxon-name-part-type="genus" reg="Anaxiphomorpha">Anaxiphomorpha</tp:taxon-name-part></tp:taxon-name></italic> Gorochov, 1987 (<tp:taxon-name><tp:taxon-name-part taxon-name-part-type="order">Orthoptera</tp:taxon-name-part></tp:taxon-name>, <tp:taxon-name><tp:taxon-name-part taxon-name-part-type="family">Trigonidiidae</tp:taxon-name-part></tp:taxon-name>, <tp:taxon-name><tp:taxon-name-part taxon-name-part-type="subfamily">Trigonidiinae</tp:taxon-name-part></tp:taxon-name>) in China</article-title><source>Zookeys</source><day>29</day><month>11</month><year>2021</year><volume>1073</volume><fpage>13</fpage><lpage>20</lpage><pub-id pub-id-type="doi">10.3897/zookeys.1073.75598</pub-id></mixed-citation></tp:treatment-meta><tp:nomenclature><tp:taxon-name>
            <object-id xmlns:xlink="http://www.w3.org/1999/xlink" content-type="arpha" xlink:type="simple">2060E671-CD52-5647-B649-5D92190217A1</object-id>
            <tp:taxon-name-part taxon-name-part-type="genus" reg="Anaxiphomorpha">Anaxiphomorpha</tp:taxon-name-part>
            <tp:taxon-name-part taxon-name-part-type="species" reg="nonggangensis">nonggangensis</tp:taxon-name-part>
            <object-id xmlns:xlink="http://www.w3.org/1999/xlink" content-type="zoobank" xlink:type="simple">http://zoobank.org/960B75C1-468B-4D24-BADE-06F8D7F93D2E</object-id>
          </tp:taxon-name><tp:taxon-authority>He &amp; Ma</tp:taxon-authority><tp:taxon-status xmlns:xlink="http://www.w3.org/1999/xlink" xlink:type="simple">sp. nov.</tp:taxon-status><xref ref-type="fig" rid="F1">Figs 1</xref><xref ref-type="fig" rid="F2">, 2</xref><xref ref-type="fig" rid="F3">, 3A, B</xref><xref ref-type="fig" rid="F4">, 4A–C</xref></tp:nomenclature><tp:treatment-sec sec-type="material" id="SECID0E2BAE"><title>Material examined.</title><p><bold><italic>Holotype</italic>.</bold> China: Male, Guangxi, Longzhou, Nonggang National Natural Reserve, 5.V.2019, <named-content xmlns:xlink="http://www.w3.org/1999/xlink" content-type="dwc:verbatimCoordinates" xlink:type="simple"><named-content content-type="geo-json" specific-use="{&#34;type&#34;:&#34;Point&#34;,&#34;coordinates&#34;:[106.960000,22.460000]}" id="NCID0EJCAE" xlink:type="simple">22.46°N, 106.96°E</named-content></named-content>, Libin Ma &amp; Tao Zhang leg. <bold><italic>Paratypes</italic>.</bold> 7 males and 4 females, same information as holotype (<named-content xmlns:xlink="http://www.w3.org/1999/xlink" content-type="dwc:institutional_code" xlink:type="simple">SNNU</named-content>).</p><fig id="F1" position="float" orientation="portrait"><object-id xmlns:xlink="http://www.w3.org/1999/xlink" content-type="doi" xlink:type="simple">10.3897/zookeys.1073.75598.figure1</object-id><object-id xmlns:xlink="http://www.w3.org/1999/xlink" content-type="arpha" xlink:type="simple">6516926F-22FE-529C-AB64-D9AC9C8F5B2E</object-id><label>Figure 1.</label><caption><p>Known distribution of <italic><tp:taxon-name><tp:taxon-name-part taxon-name-part-type="genus" reg="Anaxiphomorpha">Anaxiphomorpha</tp:taxon-name-part></tp:taxon-name></italic> species, including the new species <italic><tp:taxon-name><tp:taxon-name-part taxon-name-part-type="genus" reg="Anaxiphomorpha">A.</tp:taxon-name-part><tp:taxon-name-part taxon-name-part-type="species" reg="nonggangensis">nonggangensis</tp:taxon-name-part></tp:taxon-name></italic> sp. nov. and <italic><tp:taxon-name><tp:taxon-name-part taxon-name-part-type="genus" reg="Anaxiphomorpha">A.</tp:taxon-name-part><tp:taxon-name-part taxon-name-part-type="species" reg="manereserratus">manereserratus</tp:taxon-name-part></tp:taxon-name></italic> sp. nov..</p></caption><graphic xmlns:xlink="http://www.w3.org/1999/xlink" xlink:href="zookeys-1073-013-g001.jpg" position="float" orientation="portrait" xlink:type="simple" id="oo_615291.jpg"><uri content-type="original_file" xlink:type="simple">https://binary.pensoft.net/fig/615291</uri></graphic></fig></tp:treatment-sec><tp:treatment-sec sec-type="diagnosis" id="SECID0EBEAE"><title>Diagnosis.</title><p><bold>Male (Figs <xref ref-type="fig" rid="F2">2A</xref>, <xref ref-type="fig" rid="F3">3A</xref>).</bold> Body size small. Head small and pubescent, slightly wider than anterior margin of pronotum; frontal rostrum as wide as antennal scape; eyes large and protruding forwards; apical three joints of maxillary palpi distinctly elongate, 5<sup>th</sup> joint truncated apically. Pronotum transverse, strongly widened posteriorly and distinctly longer than width of anterior one. Tegmina extending slightly over apex of abdomen, armed with one oblique vein; mirror slightly elongate; hindwings absent. Fore tibia armed with a large long-oval external tympanum, and without internal tympanum. Hind tibia bearing three dorsal spurs on two sides respectively, and bearing two apical spurs inside and three outside.</p><fig id="F2" position="float" orientation="portrait"><object-id xmlns:xlink="http://www.w3.org/1999/xlink" content-type="doi" xlink:type="simple">10.3897/zookeys.1073.75598.figure2</object-id><object-id xmlns:xlink="http://www.w3.org/1999/xlink" content-type="arpha" xlink:type="simple">0E86D12D-EF10-5941-A289-C7BE37DDAA31</object-id><label>Figure 2.</label><caption><p>Habitus (alive) of <italic><tp:taxon-name><tp:taxon-name-part taxon-name-part-type="genus" reg="Anaxiphomorpha">A.</tp:taxon-name-part><tp:taxon-name-part taxon-name-part-type="species" reg="nonggangensis">nonggangensis</tp:taxon-name-part></tp:taxon-name></italic> sp. nov. on leaf <bold>A</bold> male <bold>B</bold> female (photography: Zhang, Tao).</p></caption><graphic xmlns:xlink="http://www.w3.org/1999/xlink" xlink:href="zookeys-1073-013-g002.jpg" position="float" orientation="portrait" xlink:type="simple" id="oo_615292.jpg"><uri content-type="original_file" xlink:type="simple">https://binary.pensoft.net/fig/615292</uri></graphic></fig><fig id="F3" position="float" orientation="portrait"><object-id xmlns:xlink="http://www.w3.org/1999/xlink" content-type="doi" xlink:type="simple">10.3897/zookeys.1073.75598.figure3</object-id><object-id xmlns:xlink="http://www.w3.org/1999/xlink" content-type="arpha" xlink:type="simple">A48D3669-5E38-55E6-920B-607E413AA57A</object-id><label>Figure 3.</label><caption><p>Habitus photographs. <bold>A, B</bold><italic><tp:taxon-name><tp:taxon-name-part taxon-name-part-type="genus" reg="Anaxiphomorpha">A.</tp:taxon-name-part><tp:taxon-name-part taxon-name-part-type="species" reg="nonggangensis">nonggangensis</tp:taxon-name-part></tp:taxon-name></italic> sp. nov. <bold>C, D</bold><italic><tp:taxon-name><tp:taxon-name-part taxon-name-part-type="genus" reg="Anaxiphomorpha">A.</tp:taxon-name-part><tp:taxon-name-part taxon-name-part-type="species" reg="manereserratus">manereserratus</tp:taxon-name-part></tp:taxon-name></italic> sp. nov. <bold>A, C</bold> Male <bold>B, D</bold> Female. Scale bar: 1 mm.</p></caption><graphic xmlns:xlink="http://www.w3.org/1999/xlink" xlink:href="zookeys-1073-013-g003.jpg" position="float" orientation="portrait" xlink:type="simple" id="oo_615293.jpg"><uri content-type="original_file" xlink:type="simple">https://binary.pensoft.net/fig/615293</uri></graphic></fig><p><bold><italic>Genitalia</italic></bold> (Fig. <xref ref-type="fig" rid="F4">4A–C</xref>). Lateral lobes of epiphallus slightly longer than median lobes, and possessing several teeth at outer margin, not narrowed apically in dorsal view, gradually narrowed apically in lateral view; median lobes shaped as boot and abruptly narrowed apically in lateral view. Etcoparameres transversely and truncated apically.</p><fig id="F4" position="float" orientation="portrait"><object-id xmlns:xlink="http://www.w3.org/1999/xlink" content-type="doi" xlink:type="simple">10.3897/zookeys.1073.75598.figure4</object-id><object-id xmlns:xlink="http://www.w3.org/1999/xlink" content-type="arpha" xlink:type="simple">D671B125-1DCB-5684-AFB7-D9CB1CC81243</object-id><label>Figure 4.</label><caption><p>Male genitalia <bold>A–C</bold><italic><tp:taxon-name><tp:taxon-name-part taxon-name-part-type="genus" reg="Anaxiphomorpha">A.</tp:taxon-name-part><tp:taxon-name-part taxon-name-part-type="species" reg="nonggangensis">nonggangensis</tp:taxon-name-part></tp:taxon-name></italic> sp. nov. <bold>D–F</bold><italic><tp:taxon-name><tp:taxon-name-part taxon-name-part-type="genus" reg="Anaxiphomorpha">A.</tp:taxon-name-part><tp:taxon-name-part taxon-name-part-type="species" reg="manereserratus">manereserratus</tp:taxon-name-part></tp:taxon-name></italic> sp. nov. <bold>A, D</bold> dorsal views <bold>B, E</bold> lateral views <bold>C, F</bold> ventral views.</p></caption><graphic xmlns:xlink="http://www.w3.org/1999/xlink" xlink:href="zookeys-1073-013-g004.jpg" position="float" orientation="portrait" xlink:type="simple" id="oo_615294.jpg"><uri content-type="original_file" xlink:type="simple">https://binary.pensoft.net/fig/615294</uri></graphic></fig><p><bold>Female (Figs <xref ref-type="fig" rid="F2">2B</xref>, <xref ref-type="fig" rid="F3">3B</xref>).</bold> Body slightly smaller than male. Tegmen rather convex, armed with five regular veins on dorsal field. Ovipositor blade-shaped.</p></tp:treatment-sec><tp:treatment-sec sec-type="Coloration" id="SECID0EAJAE"><title>Coloration.</title><p>Body colored yellow. Dorsal area of head ornamented with four brown longitudinal stripes in ventral view, anterior half of abdomen colored dark brown in male or small part of middle abdomen colored dark in female. Apex of each hind femur bearing a small dark spot on two sides respectively. Ovipositor ventrally colored brown to dark brown and remainder yellowish.</p></tp:treatment-sec><tp:treatment-sec sec-type="description" id="SECID0EFJAE"><title>Measurements.</title><p><bold>Male.</bold><abbrev xmlns:xlink="http://www.w3.org/1999/xlink" xlink:title="body length" id="ABBRID0ENJAE" xlink:type="simple">BL</abbrev> 5.17–6.42, <abbrev xmlns:xlink="http://www.w3.org/1999/xlink" xlink:title="pronotal length" id="ABBRID0ERJAE" xlink:type="simple">PL</abbrev> 0.98–1.19, <abbrev xmlns:xlink="http://www.w3.org/1999/xlink" xlink:title="tegmen length" id="ABBRID0EVJAE" xlink:type="simple">TL</abbrev> 3.73–4.54, <abbrev xmlns:xlink="http://www.w3.org/1999/xlink" xlink:title="hind femur length" id="ABBRID0EZJAE" xlink:type="simple">HFL</abbrev> 3.27–3.96. <bold>Female.</bold><abbrev xmlns:xlink="http://www.w3.org/1999/xlink" xlink:title="body length" id="ABBRID0E6JAE" xlink:type="simple">BL</abbrev> 4.50–5.63, <abbrev xmlns:xlink="http://www.w3.org/1999/xlink" xlink:title="pronotal length" id="ABBRID0EDKAE" xlink:type="simple">PL</abbrev> 0.99–1.17, <abbrev xmlns:xlink="http://www.w3.org/1999/xlink" xlink:title="tegmen length" id="ABBRID0EHKAE" xlink:type="simple">TL</abbrev> 3.87–4.42, <abbrev xmlns:xlink="http://www.w3.org/1999/xlink" xlink:title="ovipositor length" id="ABBRID0ELKAE" xlink:type="simple">OL</abbrev> 2.22–2.67.</p></tp:treatment-sec><tp:treatment-sec sec-type="etymology" id="SECID0EPKAE"><title>Etymology.</title><p>The name refers its type locality, Nonggang National Natural Reserve.</p></tp:treatment-sec><tp:treatment-sec sec-type="distribution" id="SECID0EUKAE"><title>Distribution.</title><p>China (Guangxi) (Fig. <xref ref-type="fig" rid="F1">1</xref>).</p></tp:treatment-sec><tp:treatment-sec sec-type="remarks" id="SECID0E5KAE"><title>Remarks.</title><p>This species is very similar to <italic><tp:taxon-name><tp:taxon-name-part taxon-name-part-type="genus" reg="Anaxiphomorpha">A.</tp:taxon-name-part><tp:taxon-name-part taxon-name-part-type="species" reg="brevisparamerus">brevisparamerus</tp:taxon-name-part></tp:taxon-name></italic> in the ectoparameres of the male genitalia, but different in the epiphallic lateral lobes of this new species, which are shaped as boot with an acute apex.</p></tp:treatment-sec></tp:taxon-treatment>
